# Supplementary material for: A mechanistic model of infection: why duration and intensity of contacts should be included in models of disease spread
Source: Theor Biol Med Model. 2009 Nov 17;6:25. doi: 10.1186/1742-4682-6-25 (PMC2780993; doi:10.1186/1742-4682-6-25)
Supplement: Additional file 1 — Contact Data. This additional file contains the processed empirical contact data that was used for calculating the results presented in this paper. [file 1742-4682-6-25-S1.CSV]

DESCRIPTION OF THE CONTENT
------------------------------------------------------
This file contains data on potentially contagious contacts
of a convenience sample of 54 individuals (for a detailed
description of the sample cf. to the corresponding publi-
cation "A mechanistic model of infection: why duration and
intensity of contacts should be included in models of
disease spread" authored by Timo Smieszek and published in
Theoretical Biology and Medical Modelling).
DISCLAIMER AND TERMS OF USE
------------------------------------------------------
The data provided in this file is based upon the work of
Timo Smieszek	Judith Maag and Ladina Muggler and originated
at ETH Zurich.
The data has been carefully collected and compiled but does
not claim to be complete or correct. No liability will be
taken for claims arising from use of this data.
It is allowed to use the data provided in this file for
private or scientific use under the condition that the afore-
mentioned persons and ETH Zurich must be given credit. Any
document for which the data provided in this file has been used
must cite the original	corresponding publication in a correct
manner.
It would be appreciated	if users of this data would inform
us about the use of the data (timo.smieszek[at]env.ethz.ch)
CODES
------------------------------------------------------
Every row represents a contact with a specific contact partner
*Unit of observation*
1-718;
There were two further units of observation without contacts
*Duration*
1;<5min
2;5-15min
3;15-60min
4;1-2h
5;2-4h
6;>4h
*Conversation*
0;not reported
1;reported
*Physical Contact*
0;not reported
1;reported
*Kisses*
0;not reported
1;reported
DATA PREPARATION
------------------------------------------------------
* The 54 participants were asked to provide contact data
for 14 consecutive days.
* Every day of every person is treated as an independent
unit of observation.
* Three participants provided information for only 5	7
or 8 days.
* The contact data of one participant was revoked due to
deficient data quality.
* For 36 records information on the contact duration was
missing and had to be imputed.
* For every contact partner there exists only one record
per unit of observation. If one specific contact partner
was reported more than once within a unit of observation
the highest reported values for the duration and the
contact intensities were chosen for that contact partner.
DATA
------------------------------------------------------
Unit of observation;Duration;Conversation;Physical Contact;Kissing
1;6;1;1;1
1;4;1;1;0
1;1;1;0;0
1;1;1;0;0
1;1;1;0;0
1;1;1;0;0
1;1;1;0;0
1;4;1;1;0
1;3;1;0;0
1;1;1;0;0
1;1;1;0;0
1;1;1;0;0
1;3;1;0;0
1;4;1;1;0
1;1;1;0;0
1;1;1;1;0
1;2;1;1;0
1;3;1;0;0
1;4;1;1;0
1;1;1;0;0
1;2;1;0;0
1;1;1;0;0
1;2;1;0;0
1;1;1;0;0
1;4;1;1;0
2;6;1;1;1
2;1;1;0;0
2;4;1;0;0
2;2;1;0;0
2;1;1;0;0
2;1;1;0;0
2;3;1;1;0
2;4;1;0;0
2;2;1;0;0
2;1;1;0;0
2;1;1;0;0
3;4;1;0;0
3;4;1;1;1
3;1;1;0;0
3;1;1;0;0
3;1;1;0;0
3;3;1;0;0
3;1;1;0;0
3;3;1;0;0
3;2;1;0;0
3;2;1;0;0
3;1;1;0;0
3;3;1;1;1
3;1;1;0;0
3;1;1;0;0
4;1;1;0;0
4;1;1;0;0
4;1;1;0;0
4;1;1;0;0
4;1;1;0;0
4;1;1;0;0
4;2;1;1;0
4;3;1;1;0
4;1;1;1;0
4;5;1;1;0
4;5;1;1;0
4;5;1;0;0
4;1;1;0;0
4;5;1;1;0
4;1;1;0;0
4;1;1;1;0
4;1;1;1;0
4;1;1;0;0
4;1;1;0;0
4;5;1;1;0
5;1;1;1;0
5;1;1;0;0
5;1;1;0;0
5;1;1;0;0
5;1;1;0;0
5;1;1;0;0
5;1;1;0;0
5;3;1;0;0
5;3;1;1;0
5;1;1;0;0
5;5;1;1;0
5;1;1;0;0
5;1;1;0;0
5;1;1;0;0
5;2;1;0;0
6;5;1;1;1
6;6;1;1;1
6;1;1;0;0
6;1;1;0;0
6;1;1;0;0
6;1;1;1;0
6;5;1;0;0
6;1;1;0;0
6;5;1;1;0
6;4;1;1;1
6;2;1;0;0
6;1;1;1;1
6;5;1;1;0
7;2;1;1;0
7;6;1;1;1
7;1;1;0;0
7;5;1;1;1
8;2;1;0;0
8;6;1;1;1
8;4;1;0;0
8;1;1;0;0
8;1;1;0;0
8;1;1;0;0
8;1;1;0;0
8;1;1;0;0
8;1;1;0;0
8;1;1;0;0
8;1;1;0;0
8;1;1;0;0
8;1;1;0;0
8;1;1;0;0
8;2;1;0;0
8;1;1;0;0
8;4;1;0;0
8;1;1;1;0
8;1;1;0;0
8;5;1;1;0
9;2;1;1;0
9;5;1;1;0
9;6;1;1;1
9;1;1;0;0
9;1;1;0;0
9;1;1;1;0
9;1;1;1;0
9;1;1;1;0
9;1;1;0;0
9;1;1;0;0
9;1;1;0;0
9;1;1;1;0
9;1;1;1;0
9;1;1;1;0
9;5;1;1;0
9;2;1;1;0
9;3;1;1;0
9;1;1;1;0
9;1;1;0;0
9;2;1;1;0
9;1;1;0;0
9;1;1;0;0
9;1;1;0;0
9;4;1;1;0
9;1;1;1;0
10;1;1;0;0
10;5;1;1;1
10;6;1;1;1
10;1;1;0;0
10;1;1;0;0
10;5;1;1;0
10;5;1;0;0
10;2;1;0;0
10;1;1;0;0
10;1;1;0;0
10;2;1;0;0
10;2;1;0;0
10;2;1;0;0
10;2;1;0;0
10;1;1;1;0
10;2;1;0;0
10;1;1;0;0
10;2;1;0;0
10;1;1;0;0
11;2;1;0;0
11;6;1;1;1
11;2;1;0;0
11;2;1;0;0
11;4;1;1;0
11;1;1;0;0
11;1;1;0;0
11;1;1;0;0
11;4;1;0;0
11;3;1;1;0
11;4;1;0;0
11;1;1;0;0
11;5;1;1;0
11;2;1;1;0
11;1;1;0;0
11;5;1;0;0
11;5;1;0;0
11;3;1;0;0
11;1;1;0;0
11;1;1;0;0
11;4;1;1;0
11;4;1;1;0
11;3;1;1;0
11;4;1;1;0
11;5;1;1;0
11;4;1;0;0
11;4;1;1;0
11;5;1;1;0
11;2;1;0;0
11;4;1;0;0
11;4;1;0;0
11;1;1;0;0
11;1;1;0;0
12;1;1;0;0
12;3;1;1;1
12;3;1;0;0
12;1;1;0;0
12;1;1;0;0
12;6;1;1;0
12;1;1;1;0
12;2;1;0;0
12;1;1;0;0
12;2;1;0;0
12;1;1;0;0
12;6;1;1;0
12;2;1;0;0
12;3;1;1;0
13;6;1;1;1
13;1;1;0;0
13;3;1;0;0
13;1;1;0;0
13;6;1;1;1
13;1;1;1;0
13;5;1;1;0
13;1;1;0;0
13;1;1;1;0
13;6;1;1;0
13;1;1;1;0
14;3;1;1;0
14;6;1;1;1
14;4;1;1;0
14;4;1;1;1
14;2;1;1;0
14;2;1;1;0
14;4;1;1;0
14;4;1;1;0
14;3;1;1;0
14;6;1;1;1
14;4;1;1;1
14;2;1;1;0
14;6;1;1;0
14;1;1;1;0
15;4;1;1;1
15;6;1;0;0
15;4;1;1;1
15;1;1;0;0
15;1;1;0;0
15;1;1;0;0
15;1;1;0;0
15;1;1;0;0
15;1;1;0;0
15;5;1;0;0
15;2;1;0;0
15;1;1;0;0
15;3;1;0;0
15;1;1;0;0
15;4;1;0;0
15;4;1;0;0
15;1;1;0;0
16;1;1;0;0
16;6;1;0;0
16;3;1;0;0
16;1;1;0;0
16;1;1;0;0
16;4;1;1;0
16;6;1;0;0
16;3;1;1;1
16;2;1;1;0
16;1;1;0;0
16;1;1;0;0
16;1;1;0;0
16;1;1;0;0
16;3;1;0;0
16;1;1;0;0
16;1;1;0;0
16;1;1;0;0
16;1;1;0;0
16;1;1;0;0
16;3;1;0;0
16;1;1;0;0
16;1;1;0;0
16;1;1;0;0
17;4;1;0;0
17;6;1;0;0
17;5;1;1;1
17;5;1;1;1
17;1;1;0;0
17;4;1;0;0
17;5;1;1;1
17;1;1;0;0
17;1;1;0;0
17;5;1;0;0
17;1;1;0;0
17;1;1;0;0
17;5;1;0;0
17;2;1;0;0
17;1;1;0;0
17;5;1;1;1
17;1;1;0;0
17;2;1;0;0
18;6;1;0;0
18;1;1;0;0
18;1;1;0;0
18;1;1;0;0
18;1;1;0;0
18;2;1;0;0
18;3;1;0;0
18;5;1;0;0
18;3;1;0;0
18;1;1;1;1
18;1;1;0;0
18;1;1;0;0
18;1;1;0;0
18;4;1;0;0
18;4;1;0;0
18;1;1;0;0
19;3;1;0;0
19;5;1;0;0
19;5;1;1;1
19;1;1;0;0
19;1;1;0;0
19;5;1;0;0
19;1;1;0;0
19;5;1;0;0
19;2;1;0;0
19;5;1;0;0
19;1;1;0;0
19;5;1;1;1
20;2;1;1;1
20;1;1;0;0
20;1;1;0;0
20;5;1;1;1
20;6;1;0;0
21;6;1;0;0
21;1;1;0;0
21;6;1;0;0
21;6;1;0;0
21;6;1;0;0
21;6;1;0;0
21;6;1;0;0
21;6;1;1;1
21;6;1;0;0
21;1;1;0;0
21;6;1;0;0
21;6;1;0;0
21;6;1;0;0
21;6;1;0;0
21;4;1;0;0
21;6;1;0;0
21;6;1;0;0
22;4;1;0;0
22;4;1;0;0
22;4;1;0;0
22;1;1;1;1
22;2;1;0;0
22;4;1;0;0
22;4;1;0;0
22;4;1;0;0
22;6;1;0;0
22;2;1;0;0
22;2;1;0;0
23;4;1;1;0
23;2;1;0;0
23;2;1;0;0
23;1;1;0;0
23;1;1;0;0
23;4;1;1;0
23;2;1;0;0
23;6;1;0;0
23;5;1;1;1
23;1;1;0;0
23;1;1;0;0
23;1;1;0;0
23;5;1;1;1
23;1;1;0;0
23;5;1;1;0
23;3;1;0;0
23;5;1;0;0
23;2;1;1;0
23;1;1;0;0
23;3;1;0;0
24;2;1;0;0
24;6;1;0;0
24;2;1;1;1
24;2;1;0;0
24;1;1;0;0
25;1;1;0;0
25;6;1;0;0
25;1;1;0;0
25;2;1;0;0
25;6;1;0;0
25;2;1;1;1
25;5;1;1;1
25;5;1;0;0
25;1;1;0;0
25;2;1;0;0
25;5;1;1;1
25;2;1;0;0
25;5;1;1;1
25;3;1;0;0
26;5;1;0;0
26;5;1;0;0
26;4;1;0;0
26;2;1;0;0
26;1;0;1;1
26;4;1;0;0
26;4;1;0;0
26;4;1;0;0
26;4;1;0;0
26;6;1;0;0
27;5;1;0;0
27;5;1;1;1
27;4;1;1;1
27;6;1;1;1
27;1;1;0;0
27;4;1;0;0
27;4;1;1;1
27;6;1;0;0
27;6;1;0;0
27;6;1;1;1
27;4;1;0;0
27;6;1;1;1
27;5;1;1;1
27;3;1;0;0
28;6;1;1;1
28;1;1;0;0
28;4;1;0;0
29;1;1;0;0
29;2;1;0;0
29;2;1;0;0
29;6;1;1;1
29;3;1;0;0
29;3;1;1;1
29;1;1;0;0
29;2;1;0;0
29;2;1;0;0
29;1;1;0;0
29;6;1;0;0
29;4;1;0;0
30;3;1;0;0
30;3;1;1;0
30;2;1;0;0
30;2;1;0;0
30;6;1;1;1
30;6;1;0;0
30;4;1;1;0
30;4;1;1;0
30;4;1;1;0
30;4;1;1;0
30;4;1;1;0
30;4;1;1;0
30;4;1;1;0
30;4;1;1;0
30;4;1;1;0
30;4;1;1;0
30;4;1;1;0
30;4;1;1;0
30;4;1;1;0
30;4;1;1;0
30;3;1;0;0
30;1;1;0;0
30;1;1;0;0
30;3;1;0;0
30;6;1;0;0
31;3;1;1;0
31;5;1;1;0
31;3;1;1;1
31;1;1;0;0
31;1;1;0;0
31;1;1;0;0
31;6;1;0;0
32;6;1;1;1
32;3;1;0;0
32;6;1;1;0
32;1;1;0;0
32;6;1;1;0
32;3;1;1;1
32;2;1;0;0
32;4;1;1;0
32;3;1;0;0
32;6;1;0;0
33;6;1;1;1
33;4;1;0;0
33;5;1;0;0
33;2;1;0;0
33;4;1;0;0
33;4;1;0;0
33;4;1;0;0
33;1;1;0;0
33;4;1;1;0
33;4;1;1;0
33;4;1;1;0
33;4;1;1;0
33;4;1;1;0
33;4;1;1;0
33;4;1;1;0
33;4;1;0;0
33;3;1;0;0
33;5;1;1;0
34;6;1;1;1
34;6;1;0;0
35;6;1;1;1
35;6;1;1;1
35;6;1;0;0
35;6;1;1;1
35;5;1;0;0
36;6;1;1;1
36;6;1;0;0
36;3;1;0;0
36;4;1;0;0
37;6;1;1;1
37;4;1;0;0
37;4;1;0;0
37;4;1;0;0
37;4;1;0;0
37;4;1;0;0
37;6;1;0;0
37;6;1;0;0
37;2;1;1;0
37;2;1;1;0
37;2;1;0;0
37;4;1;1;0
37;6;1;0;0
37;4;1;0;0
38;2;1;0;0
38;4;1;0;0
38;4;1;0;0
38;4;1;0;0
38;4;1;0;0
38;4;1;0;0
38;6;1;0;0
38;6;1;0;0
38;6;1;0;0
38;2;1;0;0
38;2;1;0;0
38;2;1;0;0
38;1;1;0;0
38;2;1;0;0
38;1;1;0;0
38;6;1;0;0
39;2;1;0;0
39;2;1;0;0
39;5;1;1;1
39;6;1;0;0
39;5;1;1;0
39;5;1;1;0
39;5;1;1;0
39;5;1;1;0
39;2;1;0;0
39;6;1;0;0
39;4;1;0;0
40;2;1;0;0
40;4;1;0;0
40;6;1;1;1
40;1;1;0;0
40;3;1;0;0
41;6;1;1;1
41;2;1;0;0
42;1;1;0;0
42;6;1;1;1
42;5;1;1;0
42;5;1;1;0
42;5;1;1;0
42;5;1;0;0
42;3;1;0;0
42;5;1;1;0
42;5;1;1;0
43;2;1;0;0
43;2;1;1;0
43;3;1;0;0
43;2;1;0;0
43;3;1;0;0
43;2;0;1;0
43;2;1;0;0
43;3;1;1;0
43;1;1;0;0
43;5;1;1;0
43;1;1;0;0
43;6;1;1;0
43;2;1;0;0
43;2;1;0;0
43;1;1;0;0
43;6;1;1;0
43;1;1;0;0
43;6;1;1;0
43;4;1;0;0
43;4;1;1;0
43;2;1;1;0
44;2;1;0;0
44;2;1;1;0
44;1;1;0;0
44;1;1;0;0
44;2;0;1;0
44;2;1;0;0
44;2;1;1;0
44;4;1;1;0
44;6;1;1;0
44;2;1;1;0
44;2;1;1;0
44;3;1;1;1
44;2;1;0;0
44;6;1;1;0
44;3;1;0;0
44;1;1;0;0
44;3;1;1;0
44;2;1;1;0
44;3;1;0;0
44;1;1;0;0
44;1;1;0;0
45;4;1;1;0
45;2;1;0;0
45;2;1;0;0
45;3;1;0;0
45;2;0;1;0
45;2;1;0;0
45;3;1;0;0
45;5;1;1;0
45;6;1;1;0
45;3;1;1;0
45;4;1;1;0
45;4;1;1;0
45;6;1;0;0
45;5;1;1;1
45;4;1;1;0
46;2;1;0;0
46;2;1;1;0
46;4;1;0;0
46;2;1;0;0
46;2;1;0;0
46;2;0;1;0
46;2;1;0;0
46;2;1;0;0
46;2;1;1;0
46;3;1;1;0
46;6;1;1;0
46;5;1;1;0
46;2;1;0;0
46;2;1;0;0
46;2;1;1;0
46;2;1;1;0
46;3;1;1;0
46;4;1;0;0
46;6;1;1;0
46;5;1;1;0
46;2;1;1;0
47;2;1;1;0
47;5;1;0;0
47;2;1;0;0
47;2;0;1;0
47;4;1;0;0
47;2;1;0;0
47;4;1;1;0
47;4;1;1;0
47;5;1;1;0
47;2;1;1;0
47;2;1;1;0
47;2;1;0;0
47;6;1;1;0
47;4;1;0;0
47;2;1;1;0
47;1;1;0;0
48;4;1;1;0
48;3;1;0;0
48;3;0;1;0
48;3;1;1;0
48;3;1;0;0
48;2;1;0;0
48;3;1;1;0
48;4;1;1;0
48;4;1;1;0
48;3;1;0;0
48;3;1;1;1
48;5;1;1;0
48;4;1;1;0
48;5;1;1;0
48;5;1;1;0
48;4;1;1;0
48;3;1;0;0
48;4;1;1;0
49;5;1;1;0
49;6;1;0;0
49;4;1;1;0
49;3;0;1;0
49;4;1;1;0
49;4;1;1;0
49;3;1;1;0
49;2;1;1;0
49;5;1;1;0
49;6;1;1;0
49;6;1;1;0
49;4;1;1;0
49;2;1;0;0
49;4;1;0;0
49;6;1;1;0
49;6;1;1;0
49;6;1;1;0
50;1;1;0;0
50;2;1;0;0
50;1;1;0;0
50;1;1;0;0
50;1;1;0;0
50;1;1;0;0
50;1;1;0;0
50;1;1;0;0
51;2;1;0;0
51;1;1;0;0
51;2;1;0;0
51;1;1;0;0
51;4;1;0;0
52;5;1;1;0
52;4;1;0;0
52;3;1;0;0
52;4;0;1;0
52;4;1;0;0
52;3;1;1;0
52;4;1;1;0
52;4;1;1;0
52;2;1;0;0
52;4;1;1;0
52;5;1;1;0
52;4;1;1;0
52;4;1;0;0
52;4;1;0;0
52;5;1;1;0
53;3;1;1;0
53;3;1;1;0
53;3;1;0;0
53;3;1;1;0
53;2;1;0;0
53;3;0;1;0
53;3;1;1;0
53;1;1;0;0
53;4;1;1;0
53;3;1;1;0
53;3;1;1;0
53;3;1;1;0
53;3;1;1;0
53;3;1;1;0
53;2;1;0;0
53;3;1;1;0
53;1;1;0;0
53;3;1;1;0
54;5;1;1;0
54;2;1;1;0
54;3;1;0;0
54;2;1;0;0
54;2;1;0;0
54;2;0;1;0
54;3;1;1;0
54;2;1;0;0
54;4;1;1;0
54;4;1;1;0
54;2;1;1;0
54;2;1;1;0
54;2;1;0;0
54;5;1;1;0
54;1;1;0;0
54;6;1;1;0
54;4;1;0;0
54;2;1;0;0
54;2;1;1;0
54;2;1;0;0
55;1;1;0;0
55;5;1;1;0
55;3;1;0;0
55;3;1;0;0
55;4;1;1;0
55;1;1;1;0
55;2;1;0;0
55;1;1;0;0
55;2;1;1;0
55;4;1;1;0
55;2;1;0;0
55;4;0;1;0
55;1;1;0;0
55;5;1;1;0
55;2;1;0;0
55;2;1;0;0
55;2;1;1;0
55;1;1;0;0
55;5;1;1;1
55;5;1;1;0
55;3;1;0;0
55;5;1;1;1
55;2;1;0;0
55;5;1;1;0
55;3;1;1;0
55;4;1;1;0
55;2;1;0;0
55;4;1;0;0
55;5;1;1;0
55;4;1;1;0
55;3;1;1;0
55;1;1;1;0
55;5;1;1;1
55;6;1;1;0
55;4;1;1;0
55;3;1;0;0
55;6;1;1;1
55;6;1;1;0
56;6;1;0;0
56;6;1;1;0
56;5;1;1;0
56;6;1;1;1
56;6;1;1;0
56;6;1;1;0
56;6;1;1;0
56;4;1;1;0
56;6;1;1;0
56;1;1;0;0
56;3;1;0;0
57;6;1;1;1
57;1;1;1;0
57;2;1;0;0
57;1;1;1;0
57;1;1;0;0
58;2;1;1;0
58;2;1;1;1
58;2;1;0;0
58;1;1;0;0
58;2;1;1;0
58;3;1;1;0
59;2;1;0;0
59;4;1;0;0
59;2;1;1;0
59;2;1;0;0
59;5;1;1;1
59;2;1;0;0
59;2;1;0;0
59;4;1;1;1
59;2;1;1;0
59;1;1;1;0
59;4;1;1;1
59;3;1;0;0
59;6;1;1;0
60;1;1;1;0
60;2;1;1;1
60;1;1;0;0
60;2;1;0;0
60;2;1;0;0
60;2;1;1;0
60;1;1;0;0
61;2;1;1;0
61;5;1;1;1
61;2;1;0;0
61;3;1;0;0
61;3;1;0;0
61;3;1;0;0
61;1;1;0;0
61;1;1;0;0
61;1;1;0;0
62;6;1;1;1
62;1;1;0;0
63;6;1;1;1
63;2;1;0;0
63;2;1;0;0
64;1;1;0;0
64;2;1;0;0
64;6;1;1;1
64;3;1;0;0
64;5;1;1;1
65;6;1;1;1
65;2;1;0;0
65;3;1;0;0
66;1;1;0;0
66;1;1;0;0
66;6;1;1;1
66;3;1;1;1
66;2;1;0;0
66;3;1;1;1
66;3;1;1;1
66;3;1;1;1
66;3;1;1;0
66;3;1;1;1
66;3;1;0;0
67;1;1;0;0
67;2;1;0;0
67;3;1;0;0
68;2;1;1;0
68;1;1;0;0
68;1;1;0;0
68;5;1;1;1
68;2;1;0;0
68;1;1;1;0
68;2;1;1;0
69;1;1;0;0
69;5;1;1;1
69;6;1;1;1
70;6;1;1;1
71;4;1;1;0
71;2;1;1;1
71;3;1;1;1
71;5;1;1;1
71;5;1;1;1
71;2;1;1;0
71;4;1;0;0
71;6;1;1;0
71;6;1;1;1
72;4;1;1;0
72;4;1;1;0
72;6;1;1;0
72;4;1;1;0
72;4;1;1;0
72;4;1;1;0
72;4;0;1;0
72;5;1;1;1
72;5;1;1;1
72;5;1;1;0
72;4;1;1;0
72;4;1;1;0
72;4;1;1;0
72;4;1;1;0
72;4;1;1;1
72;6;1;1;0
72;4;0;1;0
72;4;1;1;0
73;4;1;1;1
73;4;1;1;1
73;2;1;0;0
73;1;1;0;0
73;5;1;1;0
73;2;1;0;0
73;1;1;0;0
74;3;1;1;0
74;3;1;1;0
74;1;1;0;0
74;3;1;0;0
74;3;1;1;0
74;3;1;0;0
74;2;1;0;0
74;6;1;1;1
74;3;1;1;0
74;6;1;1;1
74;2;1;0;0
74;6;1;1;1
74;6;1;1;1
74;3;1;0;0
75;5;1;1;1
75;5;1;1;1
75;1;1;1;1
75;3;1;0;0
75;3;1;0;0
75;4;1;0;0
75;2;1;0;0
75;3;1;0;0
75;3;1;0;0
75;3;1;0;0
75;3;1;0;0
75;3;1;1;0
75;2;1;0;0
75;3;1;0;0
75;6;1;1;1
75;6;1;1;0
75;3;1;0;0
76;5;1;1;0
76;5;1;1;0
76;6;1;1;0
76;5;1;1;0
76;1;1;0;0
76;5;1;0;0
76;5;1;0;0
76;5;1;1;0
76;3;1;0;0
76;3;1;0;0
76;5;1;1;0
76;4;1;1;1
76;5;1;0;0
76;5;1;1;0
76;5;1;1;0
76;5;1;1;0
76;4;1;1;1
76;5;1;1;0
76;5;1;1;0
76;4;1;1;1
76;5;1;1;0
76;6;1;1;1
76;5;1;1;0
76;5;1;1;0
76;3;1;0;0
76;3;1;0;0
76;3;1;0;0
77;3;1;1;1
77;3;1;1;1
77;6;1;1;1
77;6;1;1;0
77;6;1;1;1
77;2;1;1;1
77;6;1;1;1
77;6;1;1;1
77;6;1;1;0
77;6;1;1;1
77;6;1;1;1
78;2;1;1;0
78;3;1;1;0
78;2;1;0;0
78;3;1;0;0
78;6;1;1;0
78;1;1;1;0
79;4;1;0;0
79;4;1;1;0
79;4;1;1;0
79;4;1;0;0
79;4;1;0;0
79;4;1;0;0
79;4;1;1;0
79;4;1;0;0
79;4;1;1;0
79;4;1;0;0
79;4;1;1;0
79;4;1;0;0
79;6;1;0;0
79;4;1;1;0
79;4;1;0;0
80;1;1;0;0
80;1;1;0;0
80;4;1;0;0
80;4;1;1;1
80;4;1;1;0
80;2;1;0;0
80;6;1;0;0
81;6;1;1;1
81;6;1;1;1
81;6;1;1;1
81;6;1;1;1
81;6;1;1;1
81;6;1;1;1
82;6;1;1;1
82;1;1;0;0
82;6;1;1;1
82;6;1;1;1
82;6;1;1;0
82;6;1;1;1
83;5;1;1;0
83;5;1;1;0
83;5;1;1;0
83;5;1;0;0
83;5;1;1;0
83;5;1;0;0
83;6;1;1;0
83;5;1;1;0
83;5;1;1;0
83;5;1;0;0
83;5;1;0;0
83;5;1;1;0
83;5;1;1;0
83;5;1;0;0
83;6;1;0;0
83;5;1;0;0
83;6;1;1;1
83;5;1;1;0
83;5;1;1;0
83;5;1;0;0
84;4;1;1;1
84;4;1;1;0
84;1;1;0;0
84;6;1;1;1
85;2;1;0;0
85;4;1;0;1
85;3;1;0;0
85;3;1;0;0
85;3;1;0;0
85;2;1;0;0
85;2;1;0;0
85;3;1;0;0
86;2;1;0;0
86;5;1;1;1
86;4;1;0;0
86;2;1;0;0
86;2;1;0;0
87;1;1;0;0
87;6;1;0;0
87;4;1;1;0
87;4;1;1;1
87;3;1;0;0
87;2;1;0;0
87;2;1;0;0
88;5;1;1;0
88;5;1;1;1
88;5;1;0;0
88;4;1;0;0
88;5;1;0;0
88;3;1;0;0
88;5;1;0;0
89;6;1;1;1
89;2;1;0;0
89;3;1;0;0
89;1;1;0;0
90;6;1;1;1
91;6;1;1;1
92;4;1;1;0
92;5;1;1;1
92;2;1;0;0
92;2;1;0;0
92;3;1;0;0
92;2;1;0;0
92;2;1;0;0
92;1;1;0;0
92;2;1;0;0
93;3;1;1;0
93;5;1;1;1
93;2;1;0;0
93;2;1;0;0
93;3;1;0;0
93;2;1;0;0
94;3;1;1;0
94;6;1;1;1
94;3;1;0;0
94;3;1;0;0
94;2;1;0;0
94;2;1;0;0
95;5;1;1;1
95;5;1;0;0
95;1;1;0;0
95;2;1;0;0
96;6;1;1;1
96;2;1;0;0
96;2;1;0;0
97;2;1;0;0
97;5;1;1;0
97;2;1;1;0
97;2;1;0;0
97;5;1;1;0
97;5;1;1;0
97;6;1;1;1
97;5;1;1;0
98;6;1;1;1
99;2;1;0;0
99;3;1;1;0
99;1;1;0;0
99;4;1;1;0
99;4;1;1;1
100;3;1;0;0
100;2;1;0;0
100;3;1;0;0
100;3;1;1;0
100;5;1;1;1
101;6;1;1;1
101;3;1;0;0
101;3;1;1;1
101;4;1;1;1
101;4;1;1;1
101;2;1;0;0
102;5;1;1;1
102;5;1;1;1
102;6;1;1;0
102;5;1;1;1
102;2;1;1;0
102;5;1;1;1
102;2;1;0;0
102;5;1;1;1
103;4;1;1;0
103;4;1;1;0
103;5;1;1;1
103;6;1;1;1
104;2;1;0;0
104;2;1;0;0
104;6;1;1;1
105;6;1;1;1
106;5;1;1;1
106;3;1;1;0
106;2;1;0;0
106;2;1;0;0
106;4;1;1;1
106;2;1;1;1
106;5;1;1;1
107;6;1;1;0
107;3;1;1;1
107;5;1;1;1
108;3;1;0;0
108;6;1;1;1
108;2;1;1;1
108;4;1;1;1
108;2;1;1;1
108;6;1;1;1
109;6;1;1;0
109;2;1;0;0
109;5;1;1;1
110;4;1;1;0
110;3;1;0;0
110;6;1;1;1
111;5;1;1;0
111;3;1;1;0
111;5;1;1;0
111;5;1;1;0
111;5;1;1;0
111;6;1;1;1
112;3;1;1;1
112;3;1;1;1
112;4;1;1;1
112;3;1;1;1
112;6;1;1;1
113;1;0;1;0
113;3;1;0;0
113;6;1;1;1
113;5;1;1;0
114;3;1;0;0
114;4;1;1;0
114;3;1;0;0
115;5;1;1;0
115;5;1;1;0
115;5;1;1;1
115;3;1;0;0
115;4;1;1;0
115;2;1;0;0
116;1;1;1;0
116;5;1;1;1
116;2;1;1;0
116;4;1;1;1
116;5;1;0;0
116;5;1;1;1
116;5;1;1;0
116;4;1;0;0
116;2;1;1;0
116;5;1;0;0
116;4;1;1;0
116;5;1;1;1
117;1;1;1;0
117;5;1;1;1
117;1;1;1;1
117;5;1;1;1
118;6;1;1;1
118;5;1;1;0
118;3;1;1;0
118;3;1;0;0
118;2;1;1;1
119;3;1;0;0
120;3;1;1;0
120;2;1;0;0
120;6;1;1;0
120;4;1;1;0
120;4;1;1;0
120;4;1;1;0
120;4;1;1;0
120;4;1;1;0
120;3;1;0;0
120;4;1;1;1
120;6;1;1;1
120;6;1;1;0
120;2;1;0;0
120;6;1;1;0
121;3;1;1;0
121;3;1;1;0
121;3;1;1;0
121;3;1;1;1
121;2;1;1;0
121;3;1;1;1
122;4;1;1;0
122;4;1;1;1
122;6;1;1;0
122;3;1;0;0
122;3;1;1;0
122;6;1;1;0
122;3;1;0;0
123;4;1;1;0
123;4;1;1;0
123;5;1;1;1
123;5;1;1;1
123;5;1;1;0
123;5;1;1;0
124;5;1;1;1
124;2;1;0;0
124;3;1;0;0
125;5;1;1;1
125;6;1;1;0
125;2;1;1;1
125;2;1;1;0
126;2;1;0;0
126;6;1;1;1
126;5;1;1;1
126;4;1;1;1
127;3;1;1;0
127;6;1;1;1
127;6;1;1;1
127;1;1;0;0
127;6;1;1;1
127;1;1;0;0
127;1;1;0;0
127;6;1;1;1
127;1;1;0;0
128;2;1;1;0
128;6;1;1;1
128;4;1;1;0
129;5;1;1;1
129;6;1;1;1
129;1;1;0;0
129;2;1;1;1
130;3;1;1;0
130;6;1;1;1
130;1;1;0;0
130;2;1;0;0
131;3;1;1;0
131;1;1;1;0
131;4;1;1;1
132;2;1;1;0
132;2;0;1;0
132;6;1;1;1
132;2;1;1;1
132;1;1;0;0
132;2;1;0;0
133;6;1;1;1
133;1;1;0;0
134;1;1;1;1
134;6;1;1;1
134;1;1;1;1
135;2;1;1;0
135;6;;;
136;3;1;1;0
136;6;1;1;1
137;6;1;1;1
137;5;1;1;0
138;2;1;0;0
138;2;0;1;0
138;6;;;
138;2;1;1;1
139;2;1;0;0
139;2;1;1;1
139;2;1;1;1
139;6;1;1;1
140;6;;;
140;4;1;1;1
140;4;1;1;1
141;6;1;0;0
141;2;1;0;0
141;6;1;0;0
141;5;1;0;0
141;3;0;1;0
141;5;0;1;1
142;5;1;0;0
142;6;1;1;1
142;4;0;1;0
142;5;1;1;1
142;5;1;1;0
142;4;0;1;0
142;2;1;0;0
143;3;1;0;0
143;3;1;0;0
143;4;1;1;1
143;5;1;1;1
144;3;1;0;
144;1;1;1;1
144;2;1;0;0
144;1;1;0;0
144;3;1;1;0
144;2;1;0;0
144;4;1;1;0
145;4;1;0;0
145;4;1;0;0
145;5;1;1;1
145;4;1;0;0
145;4;1;1;0
145;2;1;0;0
145;4;1;1;0
146;4;1;1;0
146;3;1;1;0
146;3;1;0;0
146;6;1;1;0
146;3;1;1;0
147;5;1;1;1
148;4;1;0;0
148;4;1;0;0
148;3;1;0;0
148;3;1;1;0
148;5;1;1;1
148;3;1;0;0
149;5;1;0;0
149;4;1;0;0
149;3;1;0;0
149;2;1;0;0
149;2;1;0;0
149;6;1;1;1
149;3;1;0;0
149;3;1;0;0
150;4;1;0;0
150;3;1;0;0
150;3;1;1;0
150;5;1;1;0
150;3;1;0;0
150;3;1;0;0
151;4;1;0;0
151;4;1;0;0
151;5;1;1;1
151;5;1;1;1
151;5;1;1;1
151;3;1;0;0
151;4;1;0;0
152;4;1;0;
152;3;1;0;0
152;4;1;1;1
152;2;1;0;0
152;4;1;1;1
153;5;1;1;0
153;5;1;1;1
153;5;1;1;1
153;5;1;1;0
153;4;1;1;0
154;6;1;1;1
154;6;1;1;1
155;2;1;0;0
155;6;1;1;1
155;3;1;1;0
155;5;1;1;1
155;1;1;0;0
155;2;1;0;0
155;5;1;1;0
156;1;1;0;0
156;1;1;0;0
156;5;1;1;0
156;6;1;1;1
156;2;1;0;0
156;2;1;0;0
156;2;1;0;0
156;1;1;0;0
156;5;1;1;0
156;2;1;1;1
156;2;1;1;0
157;2;1;0;0
157;6;1;1;1
157;2;1;0;0
157;2;1;1;0
157;1;1;0;0
157;1;1;0;0
157;1;1;1;0
157;1;1;0;0
157;1;1;0;0
158;2;1;0;0
158;3;1;0;0
158;6;1;1;1
158;1;1;1;1
158;3;1;0;0
158;1;1;0;0
158;1;1;0;0
158;2;1;1;0
158;1;1;0;0
158;1;1;0;0
158;1;1;0;0
159;1;1;0;0
159;1;1;0;0
159;2;1;1;0
159;2;1;1;0
159;6;1;1;1
159;1;1;0;0
159;2;1;0;0
159;5;1;1;1
159;5;1;1;0
159;1;1;0;0
160;1;1;0;0
160;5;1;1;1
160;6;1;1;1
160;1;1;0;0
160;5;1;1;0
160;5;1;1;1
160;5;1;1;0
160;2;1;0;0
160;1;1;0;0
160;1;1;0;0
161;2;1;1;0
161;6;1;1;1
161;2;1;1;0
161;2;1;1;0
161;6;1;1;1
161;6;1;1;0
161;6;1;1;0
161;6;1;1;0
162;3;1;0;0
162;2;1;0;0
162;2;1;0;0
162;2;1;0;0
162;6;1;1;1
162;2;1;0;0
162;2;1;1;0
162;2;1;1;0
163;5;1;1;0
163;3;1;1;0
163;6;1;1;1
163;1;1;0;0
164;2;1;0;0
164;2;1;0;0
164;6;1;1;1
164;4;1;1;0
164;1;1;1;0
164;3;1;0;0
164;1;1;0;0
164;1;1;0;0
164;1;1;0;0
164;2;1;0;0
164;2;1;0;0
165;2;1;0;0
165;1;1;0;0
165;6;1;1;1
165;2;1;1;0
165;2;1;0;0
165;2;1;0;0
165;2;1;0;0
165;2;1;0;0
166;2;1;0;0
166;2;1;1;0
166;6;1;1;1
166;1;1;0;0
166;2;1;0;0
166;1;1;0;0
166;5;1;1;0
166;2;1;0;0
166;5;1;1;0
166;1;1;0;0
166;5;1;1;1
166;5;1;1;1
166;1;1;1;0
166;2;1;0;0
167;6;1;1;1
167;2;1;1;1
167;5;1;1;0
167;1;1;0;0
168;6;1;1;1
168;2;1;0;0
168;2;1;0;0
169;3;1;1;1
169;5;1;1;1
169;2;1;0;0
169;2;1;0;0
169;3;1;1;1
169;5;1;1;1
169;6;1;1;1
169;1;1;0;0
169;3;1;1;1
170;2;1;0;0
170;1;1;0;0
170;1;1;0;0
170;1;1;0;0
170;2;1;0;0
170;1;1;0;0
170;1;1;0;0
170;1;1;0;0
170;6;1;0;0
170;2;1;0;0
170;2;1;1;1
170;2;1;1;1
171;2;1;0;0
171;1;1;0;0
171;1;1;0;0
171;2;1;0;0
171;1;1;0;0
171;2;1;0;0
171;2;1;1;0
171;2;1;0;0
171;2;1;0;0
171;6;1;1;1
171;1;1;0;0
171;2;1;0;0
172;3;1;1;0
172;3;1;1;0
172;3;1;1;0
172;1;1;0;0
172;3;1;1;0
172;3;1;1;0
172;5;1;1;1
172;2;1;0;0
172;3;1;1;0
172;1;1;0;0
172;3;1;1;0
172;1;1;1;1
172;6;1;1;1
172;3;1;1;0
172;2;1;1;0
172;1;1;0;0
172;1;1;0;0
172;1;1;0;0
172;1;1;0;0
172;1;1;0;0
172;4;1;1;0
173;3;1;1;0
173;5;1;1;1
173;2;1;0;0
173;5;1;1;1
173;1;1;0;0
173;1;1;0;0
173;6;1;1;1
173;2;1;0;0
174;1;1;0;0
174;5;1;1;1
174;5;1;1;1
174;5;1;1;1
174;5;1;1;1
174;2;1;0;0
174;6;1;1;1
175;6;1;1;0
175;6;1;1;0
175;6;1;1;1
175;6;1;1;1
175;6;1;1;1
175;6;1;1;0
175;6;1;1;1
175;6;1;1;1
176;2;1;0;0
176;1;1;0;0
176;1;1;0;0
176;6;1;1;1
176;1;1;0;0
177;2;1;0;0
177;2;1;0;0
177;6;1;1;1
177;2;1;0;0
178;2;1;0;0
178;3;1;1;0
178;1;1;0;0
178;1;1;0;0
178;1;1;0;0
178;1;1;0;0
178;1;1;0;0
178;6;1;1;1
178;2;1;0;0
178;2;1;1;0
178;1;1;0;0
178;1;1;0;0
178;1;1;0;0
178;4;1;1;0
178;1;1;0;0
179;2;1;0;0
179;2;1;1;1
179;5;1;1;1
179;2;1;0;0
179;2;1;1;1
179;6;1;1;1
179;2;1;0;0
179;1;1;1;0
180;1;1;0;0
180;1;1;0;0
180;5;1;1;0
180;5;1;1;1
180;5;1;1;1
180;1;1;0;0
180;5;1;1;1
180;5;1;1;1
180;6;1;1;1
180;1;1;0;0
180;2;1;0;0
180;1;1;0;0
181;2;1;1;1
181;5;1;1;0
181;6;1;1;1
181;1;1;0;0
181;1;1;0;0
182;6;1;1;1
182;2;1;0;0
182;2;1;0;0
183;1;1;0;0
183;6;1;1;1
183;1;1;0;0
183;2;1;1;0
183;1;1;0;0
183;1;1;0;0
184;4;1;0;0
184;4;1;0;0
184;3;1;0;0
184;2;1;0;0
185;2;1;0;0
185;2;1;1;0
185;2;1;0;0
185;6;1;1;1
185;4;1;0;0
185;4;1;0;0
185;3;1;0;0
185;2;1;0;0
186;1;1;0;0
186;4;1;1;0
186;3;1;0;0
186;2;1;0;0
186;2;1;1;0
186;2;1;1;0
186;6;1;1;1
187;4;1;1;0
187;3;1;0;0
187;3;1;0;0
187;3;1;0;0
187;6;1;1;1
187;1;1;0;0
187;4;1;1;0
187;2;1;0;0
187;1;1;0;0
187;1;1;0;0
188;6;1;1;1
188;2;1;1;0
188;1;1;1;0
189;6;1;1;1
189;3;1;0;0
189;3;1;0;0
189;4;1;1;0
189;4;1;1;0
189;4;1;1;0
190;1;1;0;0
190;6;1;1;1
190;4;1;1;0
191;1;1;0;0
191;4;1;0;0
191;1;1;0;0
191;3;1;0;0
191;4;1;0;0
191;2;1;0;0
191;2;1;0;0
192;6;1;1;1
192;2;1;0;0
192;4;1;0;0
192;1;1;0;0
193;6;1;1;1
193;4;1;0;0
193;4;1;0;0
193;1;1;0;0
194;6;1;1;1
194;6;1;1;0
194;4;1;0;0
194;5;1;0;0
194;2;1;1;0
194;1;1;0;0
194;6;1;1;0
194;6;1;1;0
194;6;1;1;0
194;1;1;0;0
194;1;1;1;0
194;1;1;1;0
195;6;1;1;1
195;3;1;0;0
195;3;1;0;0
195;4;1;1;0
195;5;1;1;0
195;5;1;1;0
195;5;1;1;0
195;5;1;1;0
195;5;1;1;0
195;3;1;1;0
195;2;1;0;0
196;6;1;1;1
196;3;1;0;0
196;3;1;0;0
197;6;1;1;1
197;1;1;0;0
197;3;1;1;1
197;5;1;1;1
197;3;1;1;0
197;2;1;0;0
197;3;1;0;0
198;6;1;1;1
198;1;1;0;0
198;2;1;0;0
198;5;1;0;0
198;5;1;1;0
198;1;1;0;0
198;1;1;0;0
198;5;1;1;1
198;1;1;0;0
198;1;1;0;0
199;3;1;1;0
199;6;1;1;1
199;1;1;0;0
199;4;1;1;0
199;4;1;1;1
199;4;1;1;0
199;4;1;1;0
199;2;1;1;1
199;4;1;0;0
199;1;1;0;0
199;6;1;1;1
199;1;1;1;1
200;1;1;0;0
200;1;1;0;0
200;2;1;0;0
200;2;1;1;0
200;1;1;0;0
200;6;1;1;1
200;1;1;0;0
200;1;1;1;0
200;6;1;1;1
200;1;1;0;0
201;6;1;1;1
201;5;1;1;1
201;5;1;1;0
201;1;1;0;0
201;5;1;1;1
202;5;1;1;1
202;1;1;0;0
202;5;1;1;0
202;5;1;1;1
202;4;1;1;1
202;5;1;1;0
202;2;1;0;0
202;5;1;1;0
202;1;1;0;0
202;5;1;1;1
202;5;1;1;0
202;1;1;0;0
202;1;1;0;0
202;5;1;1;1
203;1;1;0;0
203;6;1;1;1
203;6;1;1;1
203;2;1;1;1
203;6;1;1;1
203;6;1;1;1
203;1;1;0;0
204;6;1;1;1
204;2;1;0;0
204;4;1;0;0
204;1;1;0;0
204;1;1;0;0
204;2;1;1;1
204;3;1;1;1
204;3;1;1;0
204;6;1;1;1
205;6;1;1;1
205;6;1;1;1
205;6;1;1;1
206;6;1;1;1
206;1;1;0;0
206;3;1;1;0
206;5;1;1;1
206;4;1;1;0
206;6;1;1;1
206;4;1;1;0
206;4;1;1;1
206;5;1;1;0
206;5;1;1;1
207;6;1;1;1
207;5;1;1;1
207;2;1;0;0
207;2;1;0;0
207;5;1;1;1
207;2;1;0;0
207;2;0;1;0
207;6;1;1;1
207;5;1;0;0
207;3;1;0;0
207;2;1;0;0
207;5;1;1;1
207;1;1;0;0
207;5;1;0;0
208;6;1;1;1
208;6;1;1;1
208;1;1;0;0
209;4;1;1;0
209;5;1;1;1
209;5;1;1;1
209;3;1;1;0
209;5;1;1;0
209;5;1;1;1
209;5;1;1;0
209;1;1;0;0
209;2;1;1;1
209;6;1;1;1
209;4;1;1;1
209;1;1;0;0
209;5;1;1;0
209;2;1;1;1
209;1;1;0;0
209;5;1;1;1
210;6;1;1;1
210;6;1;1;1
211;1;1;0;0
211;5;1;0;0
211;3;1;0;0
211;1;1;0;0
212;2;1;1;0
212;3;0;1;0
212;3;1;1;0
212;1;1;1;0
212;3;1;1;0
212;6;1;1;0
212;1;0;1;0
212;1;0;1;0
212;1;0;1;0
212;1;1;1;0
212;3;1;0;0
212;3;1;0;0
212;1;0;1;0
212;2;1;0;0
212;1;1;0;0
212;1;1;0;0
213;2;1;1;0
213;2;1;0;0
213;2;1;0;0
213;1;1;1;0
213;1;1;0;0
213;2;1;0;0
213;2;1;0;0
213;2;1;0;0
213;2;1;0;0
213;1;1;0;0
213;3;1;0;0
213;3;1;1;0
213;2;1;0;0
213;2;1;0;0
213;1;1;0;0
213;1;1;0;0
213;5;1;0;0
214;2;1;1;0
214;1;1;0;0
214;1;1;1;0
214;1;1;1;0
214;5;1;1;0
214;6;1;0;0
214;4;1;1;0
214;2;1;1;0
214;4;1;1;0
214;4;1;1;0
214;1;1;1;0
214;1;1;1;0
214;4;1;1;0
214;4;1;1;0
214;4;1;1;0
214;4;1;1;0
214;2;1;0;0
214;1;1;0;0
214;4;1;1;0
214;2;1;1;0
214;2;1;0;0
214;1;1;0;0
214;2;1;0;0
214;2;1;0;0
214;2;1;0;0
214;1;1;0;0
214;1;1;0;0
214;1;1;0;0
214;1;1;0;0
214;2;1;0;0
214;2;1;0;0
214;2;1;0;0
214;1;1;0;0
214;1;1;0;0
214;2;1;1;0
214;1;0;1;0
215;2;1;1;0
215;1;0;1;0
215;1;1;0;0
215;1;1;0;0
215;4;1;1;0
215;5;1;0;0
215;2;1;1;0
215;2;0;1;0
215;1;1;0;0
215;3;1;0;0
[truncated: 5,212 more rows]
